# Supplementary material for: Acute antagonism in three-drug combinations for vaginal HIV prevention in humanized mice
Source: Sci Rep. 2023 Mar 21;13:4594. doi: 10.1038/s41598-023-31695-5 (PMC10030891; doi:10.1038/s41598-023-31695-5)
Supplement: Supplementary file 2 — Supplementary Information 2. [file 41598_2023_31695_MOESM2_ESM.xlsx]

## Sheet: SD 1
Supplementary Data 1
				[Plasma Viral RNA] (10^5 copies/mL) +/- SD
Mice	Human CD45+ cells (% +/- S.D.)	Human T cells (% +/- S.D.)	HIV-1 positive mice	Week 1	Week 2	Week 3	Week 6	Week 12	MVC	% of Protection
1	69.5 +/- 0.5	78.6 +/- 0.3	Y	1.0 +/- 0.2	0.9 +/- 0.2	1.3 +/- 0.3	1.7 +/- 0.4	1.7 +/- 0.2
2	68.8 +/- 0.3	79.7 +/- 0.4	Y	0.9 +/- 0.3	1.0 +/- 0.4	1.4 +/- 0.2	1.8 +/- 0.3	1.6 +/- 0.3
3	70.3 +/- 0.1	80.3 +/- 0.5	Y	0.8 +/- 0.4	0.8 +/- 0.3	1.2 +/- 0.3	2.1 +/- 0.2	1.9 +/- 0.3
4	71.1 +/- 0.3	79.0 +/- 0.4	Y	1.1 +/- 0.3	1.0 +/- 0.1	1.4 +/- 0.3	1.9 +/- 0.3	1.7 +/- 0.3	5 nM	0
5	68.8 +/- 0.4	81.2 +/- 0.6	Y	1.1 +/- 0.3	1.0 +/- 0.4	1.3 +/- 0.2	1.8 +/- 0.4	1.7 +/- 0.3
6	69.3 +/- 0.5	79.4 +/- 0.4	Y	0.9 +/- 0.3	0.9 +/- 0.3	1.3 +/- 0.4	2.0 +/- 0.3	1.8 +/- 0.4
7	69.4 +/- 0.2	78.4 +/- 0.4	Y	0.9 +/- 0.2	1.1 +/- 0.3	1.4 +/- 0.3	1.7 +/- 0.3	1.6 +/- 0.4
8	70.2 +/- 0.4	81.2 +/- 0.5	Y	1.0 +/- 0.4	1.0 +/- 0.3	1.3 +/- 0.3	2.1 +/- 0.3	1.8 +/- 0.3
9	68.6 +/- 0.3	78.6 +/- 0.4	Y	1.0 +/- 0.3	0.9 +/- 0.3	1.4 +/- 0.4	1.8 +/- 0.3	1.6 +/- 0.3
10	70.2 +/- 0.6	80.4 +/- 0.6	Y	0.9 +/- 0.2	1.1 +/- 0.4	1.3 +/- 0.3	1.7 +/- 0.4	1.7 +/- 0.2
11	67.9 +/- 0.3	79.4 +/- 0.4	Y	1.1 +/- 0.3	1.0 +/- 0.3	1.4 +/- 0.3	2.0 +/- 0.4	1.8 +/- 0.3
12	69.2 +/- 0.4	77.9 +/- 0.3	Y	1.0 +/- 0.3	1.1 +/- 0.2	1.4 +/- 0.1	1.9 +/- 0.3	1.7 +/- 0.3	50 nM	0
13	71.2 +/- 0.5	80.4 +/- 0.5	Y	0.8 +/- 0.3	0.9 +/- 0.3	1.5 +/- 0.3	1.8 +/- 0.4	1.6 +/- 0.3
14	69.6 +/- 0.3	78.5 +/- 0.4	Y	0.9 +/- 0.2	1.0 +/- 0.3	1.3 +/- 0.3	1.8 +/- 0.4	1.6 +/- 0.2
15	70.3 +/- 0.2	79.8 +/- 0.5	Y	0.9 +/- 0.3	0.8 +/- 0.3	1.4 +/- 0.4	2.1 +/- 0.3	1.9 +/- 0.4
16	68.5 +/- 0.4	81.2 +/- 0.6	Y	1.0 +/- 0.4	1.1 +/- 0.4	1.5 +/- 0.3	1.9 +/- 0.4	1.7 +/- 0.3
17	68.7 +/- 0.3	78.6 +/- 0.4	Y	0.8 +/- 0.3	0.9 +/- 0.3	1.3 +/- 0.2	1.8 +/- 0.4	1.7 +/- 0.3
18	69.4 +/- 0.5	79.1 +/- 0.5	Y	1.0 +/- 0.2	0.9 +/- 0.2	1.4 +/- 0.3	1.9 +/- 0.5	1.7 +/- 0.4
19	70.4 +/- 0.2	77.8 +/- 0.4	Y	1.1 +/- 0.3	1.0 +/- 0.2	1.3 +/- 0.3	1.7 +/- 0.2	1.6 +/- 0.3
20	68.5 +/- 0.3	80.4 +/- 0.6	Y	1.1 +/- 0.2	1.0 +/- 0.3	1.4 +/- 0.2	1.8 +/- 0.3	1.6 +/- 0.4	100 nM	12.5
21	69.6 +/- 0.4	79.4 +/- 0.5	Y	0.8 +/- 0.2	0.9 +/- 0.2	1.3 +/- 0.4	2.0 +/- 0.4	1.8 +/- 0.6
22	71.3 +/- 0.5	78.3 +/- 0.4	N	0	0	0	0	0
23	69.4 +/- 0.3	81.2 +/- 0.5	Y	1.1 +/- 0.3	1.1 +/- 0.2	1.4 +/- 0.4	1.9 +/- 0.3	1.7 +/- 0.3
24	70.5 +/- 0.4	79.1 +/- 0.4	Y	0.9 +/- 0.4	1.1 +/- 0.3	1.5 +/- 0.4	1.8 +/- 0.4	1.6 +/- 0.3
25	69.5 +/- 0.2	79.5 +/- 0.4	N	0	0	0	0	0
26	67.9 +/- 0.4	78.2 +/- 0.5	Y	0.9 +/- 0.3	0.8 +/- 0.2	1.3 +/- 0.4	1.9 +/- 0.3	1.8 +/- 0.2
27	70.2 +/- 0.3	80.2 +/- 0.3	N	0	0	0	0	0
28	68.7 +/- 0.4	81.3 +/- 0.6	N	0	0	0	0	0	500 nM	62.5
29	69.1 +/- 0.3	79.3 +/- 0.5	N	0	0	0	0	0
30	69.4 +/- 0.3	78.5 +/- 0.4	Y	1.0 +/- 0.4	1.1 +/- 0.3	1.5 +/- 0.4	2.1 +/- 0.5	1.9 +/- 0.4
31	70.2 +/- 04	79.1 +/- 0.5	Y	0.8 +/- 0.2	0.9 +/- 0.3	1.4 +/- 0.3	1.8 +/- 0.4	1.7 +/- 0.3
32	68.1 +/- 0.5	77.7 +/- 0.3	N	0	0	0	0	0
33	68.8 +/- 0.4	80.3 +/- 0.4	N	0	0	0	0	0
34	69.3 +/- 0.5	78.6 +/- 0.5	N	0	0	0	0	0
35	70.2 +/- 0.3	79.6 +/- 0.4	N	1.1 +/- 0.4	1.0 +/- 0.3	1.5 +/- 0.4	2.0 +/- 0.4	1.8 +/- 0.6
36	69.4 +/- 0.3	78.6 +/- 0.5	N	0	0	0	0	0	1000 nM	87.5
37	70.7 +/- 0.4	81.2 +/- 0.4	N	0	0	0	0	0
38	68.6 +/- 0.3	79.6 +/- 0.5	N	0	0	0	0	0
39	69.7 +/- 0.4	80.2 +/- 0.6	N	0	0	0	0	0
40	71.2 +/- 0.3	79.4 +/- 0.5	N	0	0	0	0	0
