# Supplementary material for: Acute antagonism in three-drug combinations for vaginal HIV prevention in humanized mice
Source: Sci Rep. 2023 Mar 21;13:4594. doi: 10.1038/s41598-023-31695-5 (PMC10030891; doi:10.1038/s41598-023-31695-5)
Supplement: Supplementary file 3 — Supplementary Information 3. [file 41598_2023_31695_MOESM3_ESM.xlsx]

## Sheet: SD 2
Supplementary Data 2
				[Plasma Viral RNA] (10^5 copies/mL) +/- SD
Mice	Human CD45+ cells (% +/- S.D.)	Human T cells (% +/- S.D.)	HIV-1 positive mice	Week 1	Week 2	Week 3	Week 6	Week 12	EVG	% of Protection
1	68.7 +/- 0.4	82.3 +/- 0.6	Y	0.9 +/- 0.3	1.0 +/- 0.4	1.4 +/- 0.3	2.0 +/- 0.4	1.7 +/- 0.4
2	70.2 +/- 0.3	80.1 +/- 0.5	Y	1.1 +/- 0.2	0.9 +/- 0.2	1.5 +/- 0.2	1.9 +/- 0.3	1.7 +/- 0.3
3	71.2 +/- 0.4	81.3 +/- 0.5	Y	0.8 +/- 0.3	0.9 +/- 0.3	1.4 +/- 0.2	1.9 +/- 0.4	1.8 +/- 0.4
4	68.8 +/- 0.5	81.8 +/- 0.6	Y	1.1 +/- 0.3	1.0 +/- 0.2	1.6 +/- 0.4	2.1 +/- 0.5	1.8 +/- 0.5	5 nM	0
5	69.5 +/- 0.5	82.3 +/- 0.3	Y	1.0 +/- 0.2	1.1 +/- 0.3	1.5 +/- 0.3	2.0 +/- 0.3	1.8 +/- 0.3
6	69.4 +/- 0.5	79.9 +/- 0.5	Y	0.9 +/- 0.1	0.9 +/- 0.2	1.4 +/- 0.2	2.1 +/- 0.6	1.9 +/- 0.4
7	70.4 +/- 0.6	81.5 +/- 0.4	Y	0.9 +/- 0.3	1.0 +/- 0.3	1.5 +/- 0.3	1.8 +/- 0.3	1.6 +/- 0.3
8	69.7 +/- 0.5	83.2 +/- 0.6	Y	1.1 +/- 0.4	1.0 +/- 0.4	1.5 +/- 0.2	1.9 +/- 0.4	1.6 +/- 0.4
9	70.1 +/- 0.4	79.7 +/- 0.4	Y	0.9 +/- 0.3	0.9 +/- 0.1	1.3 +/- 0.2	1.7 +/- 0.4	1.7 +/- 0.3
10	69.3 +/- 0.6	83.1 +/- 0.6	Y	1.1 +/- 0.2	1.0 +/- 0.2	1.4 +/- 0.2	1.9 +/- 0.5	1.8 +/- 0.4
11	69.3 +/- 0.5	80.4 +/- 0.5	N	0	0	0	0	0
12	70.3 +/- 0.5	80.7 +/- 0.4	Y	0.9 +/- 0.2	1.0 +/- 0.3	1.5 +/- 0.4	1.8 +/- 0.3	1.6 +/- 0.3	50 nM	12.5
13	69.1 +/- 0.5	81.9 +/- 0.7	Y	1.1 +/- 0.3	1.0 +/- 0.1	1.3 +/- 0.3	1.9 +/- 0.5	1.6 +/- 0.4
14	70..2 +/- 0.5	79.6 +/- 0.4	Y	0.9 +/- 0.3	1.1 +/- 0.3	1.4 +/- 0.3	1.8 +/- 0.4	1.7 +/- 0.4
15	71.3 +/- 0.6	82.0 +/- 0.6	Y	1.0 +/- 0.2	0.9 +/- 0.2	1.5 +/- 0.6	2.0 +/- 0.5	1.8 +/- 0.4
16	69.4 +/- 0.5	80.3 +/- 0.7	Y	1.1 +/- 0.2	1.0 +/- 0.3	1.4 +/- 0.4	1.9 +/- 0.3	1.7 +/- 0.2
17	70.3 +/- 0.4	79.5 +/- 0.5	N	0	0	0	0	0
18	68.8 +/- 0.4	82.2 +/- 0.6	Y	0.9 +/- 0.3	1.0 +/- 0.2	1.3 +/- 0.4	1.7 +/- 0.4	1.6 +/- 0.3
19	69.5 +/- 0.5	80.4 +/- 0.6	Y	1.0 +/- 0.2	1.1 +/- 0.3	1.4 +/- 0.2	1.7 +/- 0.3	1.6 +/- 0.1
20	71.2 +/- 0.4	81.6 +/- 0.4	Y	1.1 +/- 0.4	1.0 +/- 0.4	1.5 +/- 0.2	1.9 +/- 0.4	1.7 +/- 0.4	100 nM	50
21	69.1 +/- 0.5	82.2 +/- 0.5	N	0	0	0	0	0
22	70.2 +/- 0.5	81.3 +/- 0.7	N	0	0	0	0	0
23	69.2 +/- 0.5	80.6 +/- 0.5	Y	0.9 +/- 0.2	1.0 +/- 0.2	1.3 +/- 0.5	1.8 +/- 0.2	1.6 +/- 0.4
24	71.2 +/- 0.3	82.4 +/- 0.6	N	0	0	0	0	0
25	68.7 +/- 0.4	81.7 +/- 0.5	N	0	0	0	0	0
26	69.5 +/- 0.6	80.3 +/- 0.6	N	0	0	0	0	0
27	71.4 +/- 0.4	83.1 +/- 0.7	N	0	0	0	0	0
28	70.3 +/- 0.5	79.5 +/- 0.5	N	0	0	0	0	0	500 nM	100
29	69.3 +/- 0.4	80.8 +/- 0.6	N	0	0	0	0	0
30	70.8 +/- 0.4	82.3 +/- 0.4	N	0	0	0	0	0
31	69.3 +/- 0.4	82.7 +/- 0.6	N	0	0	0	0	0
32	68.4 +/- 0.4	80.7 +/- 0.5	N	0	0	0	0	0
33	70.4 +/- 0.8	79.8 +/- 0.3	N	0	0	0	0	0
34	68.3 +/- 0.6	81.4 +/- 0.5	N	0	0	0	0	0
35	69.1 +/- 0.5	80.6 +/- 0.5	N	0	0	0	0	0
36	71.1 +/- 0.6	82.2 +/- 0.6	N	0	0	0	0	0	1000 nM	100
37	69.2 +/- 0.5	80.6 +/- 0.4	N	0	0	0	0	0
38	70.3 +/- 0.4	82.3 +/- 0.7	N	0	0	0	0	0
39	68.7 +/- 0.4	81.1 +/- 0.5	N	0	0	0	0	0
40	70.4 +/- 0.6	82.4 +/- 0.6	N	0	0	0	0	0
