# Supplementary material for: Acute antagonism in three-drug combinations for vaginal HIV prevention in humanized mice
Source: Sci Rep. 2023 Mar 21;13:4594. doi: 10.1038/s41598-023-31695-5 (PMC10030891; doi:10.1038/s41598-023-31695-5)
Supplement: Supplementary file 4 — Supplementary Information 4. [file 41598_2023_31695_MOESM4_ESM.xlsx]

## Sheet: SD 3
Supplementary Data 3
				[Plasma Viral RNA] (10^5 copies/mL) +/- SD
Mice	Human CD45+ cells (% +/- S.D.)	Human T cells (% +/- S.D.)	HIV-1 positive mice	Week 1	Week 2	Week 3	Week 6	Week 12		% of Protection
1	66.9 +/- 0.9	72.8 +/- 1.9	N	0	0	0	0	0
2	68.8 +/- 1.2	70.9 +/- 2.2	N	0	0	0	0	0
3	65.7 +/- 1.1	73.8 +/- 2.5	Y	0.4 +/- 0.2	0.9 +/- 0.2	1.4 +/- 0.4	2.2 +/- 0.4	2.1 +/- 0.3
4	67.4 +/- 1.4	75.2 +/- 2.4	Y	0.5 +/- 0.1	1.1 +/- 0.3	1.5 +/- 0.3	2.2 +/- 0.3	2.1 +/- 0.4
5	68.7 +/- 1.3	74.1 +/- 1.8	Y	0.6 +/- 0.2	1.2 +/- 0.4	1.5 +/- 0.4	2.1 +/- 0.4	2.2 +/- 0.3	ED1: TDF 1533 nM + FTC 183 nM + EVG 33 nM	0.3
6	64.9 +/- 1.4	76.2 +/- 2.1	N	0	0	0	0	0
7	65.5 +/- 1.1	74.6 +/- 1.9	Y	0.6 +/- 0.3	1.1 +/- 0.3	1.4 +/- 0.5	2.1 +/- 0.3	2.2 +/- 0.3
8	66.2 +/- 1.3	73.3 +/- 2.2	Y	0.5 +/- 0.2	1.2 +/- 0.4	1.5 +/- 0.4	2.2 +/- 0.4	2.3 +/- 0.5
9	63.4 +/- 1.5	75.3 +/- 2.4	Y	0.4 +/- 0.1	1.0 +/- 0.3	1.3 +/- 0.3	2 +/- 0.4	2.1 +/- 0.4
10	64.7 +/- 1.6	72.7 +/- 1.8	Y	0.6 +/- 0.3	1.2 +/- 0.3	1.4 +/- 0.4	2.3 +/- 0.4	2.2 +/- 0.3
Mice	Human CD45+ cells (% +/- S.D.)	Human T cells (% +/- S.D.)	HIV-1 positive mice	Week 1	Week 2	Week 3	Week 6	Week 12		% of Protection
1	64.2 +/- 1.5	72.6 +/- 1.7	Y	0.6 +/- 0.2	1.1 +/- 0.2	1.4 +/- 0.3	2.2 +/- 0.4	2.3 +/- 0.3
2	62.9 +/- 1.8	75.5 +/- 2.4	N	0	0	0	0	0
3	66.2 +/- 2.2	74.4 +/- 1.9	Y	0.5 +/- 0.1	1.2 +/- 0.4	1.5 +/- 0.3	2.1 +/- 0.4	2 +/- 0.3
4	64.7 +/- 1.7	73.9 +/- 1.6	N	0	0	0	0	0
5	65.5 +/- 2	75.1 +/- 1.8	N	0	0	0	0	0	ED2: TDF 4600 nM + FTC 550 nM + EVG 100 nM	0.6
6	63.4 +/- 1.6	76.2 +/- 2.2	N	0	0	0	0	0
7	65.7 +/- 1.3	73.9 +/- 1.8	Y	0.7 +/- 0.3	1.2 +/- 0.2	1.6 +/- 0.4	2 +/- 0.4	2.1 +/- 0.3
8	66.2 +/- 1.8	75.3 +/- 1.9	Y	0.6 +/- 0.2	1.3 +/- 0.3	1.5 +/- 0.4	2.2 +/- 0.3	2.3 +/- 0.4
9	64.7 +/- 1.6	74.1 +/- 1.7	N	0	0	0	0	0
10	63.9 +/- 1.7	76.2 +/- 2.1	N	0	0	0	0	0
Mice	Human CD45+ cells (% +/- S.D.)	Human T cells (% +/- S.D.)	HIV-1 positive mice	Week 1	Week 2	Week 3	Week 6	Week 12		% of Protection
1	63.2 +/- 1.5	73.8 +/- 2.6	N	0	0	0	0	0
2	64.1 +/- 2.3	76.6 +/- 2.3	N	0	0	0	0	0
3	61.8 +/- 1.6	74.1 +/- 1.8	N	0	0	0	0	0
4	65.2 +/- 1.9	76.8 +/- 2.5	N	0	0	0	0	0
5	62.6 +/- 2.2	74.6 +/- 2.4	N	0	0	0	0	0	ED3: TDF 13800 nM + FTC 1650 nM + EVG 300 nM	1
6	64.3 +/- 1.6	77.1 +/- 2.3	N	0	0	0	0	0
7	62.5 +/- 1.1	74.9 +/- 1.9	N	0	0	0	0	0
8	64.6 +/- 1.3	76.7 +/- 2.4	N	0	0	0	0	0
9	62.6 +/- 1.8	75.5 +/- 2.1	N	0	0	0	0	0
10	63.7 +/- 1.4	75.8 +/- 2.4	N	0	0	0	0	0
Mice	Human CD45+ cells (% +/- S.D.)	Human T cells (% +/- S.D.)	HIV-1 positive mice	Week 1	Week 2	Week 3	Week 6	Week 12		% of Protection
1	65.1 +/- 2.1	72.8 +/- 2.1	Y	0.5 +/- 0.2	1.3 +/- 0.3	1.7 +/- 0.4	2.3 +/- 0.4	2.4 +/- 0.5
2	62.4 +/- 1.7	74.2 +/- 1.8	N	0	0	0	0	0
3	64.1 +/- 2.2	73.5 +/- 1.9	N	0	0	0	0	0
4	66.3 +/- 2.5	75.3 +/- 1.7	Y	0.6 +/- 0.2	1.2 +/- 0.2	1.7 +/- 0.3	2.2 +/- 0.4	2.3 +/- 0.5
5	63.8 +/- 1.9	72.8 +/- 1.9	Y	0.5 +/- 0.2	1.1 +/- 0.3	1.6 +/- 0.4	2.4 +/- 0.5	2.3 +/- 0.4	ED1: TDF 1533 nM + FTC 183 nM + C5A 11000 nM	0.4
6	65.5 +/- 2.3	75.4 +/- 2.3	Y	0.4 +/- 0.2	1.3 +/- 0.3	1.7 +/- 0.4	2.3 +/- 0.3	2.2 +/- 0.4
7	66.0 +/- 2.1	76.4 +/- 2.5	N	0	0	0	0	0
8	64.4 +/- 1.8	74.7 +/- 1.9	Y	0.6 +/- 0.2	1.2 +/- 0.3	1.5 +/- 0.3	2.4 +/- 0.5	2.4 +/- 0.5
9	62.7 +/- 2.2	75.3 +/- 2.2	N	0	0	0	0	0
10	65.2 +/- 1.9	73.9 +/- 1.8	Y	0.5 +/- 0.1	1.1 +/ 0.3	1.5 +/- 0.3	2.3 +/- 0.4	2.2 +/- 0.3
Mice	Human CD45+ cells (% +/- S.D.)	Human T cells (% +/- S.D.)	HIV-1 positive mice	Week 1	Week 2	Week 3	Week 6	Week 12		% of Protection
1	62.8 +/- 2.8	71.4 +/- 1.8	N	0	0	0	0	0
2	65.1 +/- 3.1	72.3 +/- 1.4	N	0	0	0	0	0
3	64.4 +/- 2.5	73.3 +/- 1.5	N	0	0	0	0	0
4	63.9 +/- 2.2	75.1 +/- 2.1	Y	0.4 +/- 0.2	1.2 +/- 0.4	1.6 +/- 0.4	2.2 +/- 0.4	2.3 +/- 0.4
5	65.1 +/- 3.2	74.5 +/- 2.2	N	0	0	0	0	0	ED2: TDF 4600 nM + FTC 550 nM + C5A 33000 nM	0.7
6	64.8 +/- 2.4	72.6 +/- 1.9	N	0	0	0	0	0
7	63.8 +/- 2.6	73.5 +/- 2.2	Y	0.5 +/- 0.2	1.0 +/- 0.2	1.7 +/- 0.4	2.1 +/- 0.3	2.2 +/- 0.4
8	65.3 +/- 3	71.9 +/- 1.8	N	0	0	0	0	0
9	62.9 +/- 2.7	72.4 +/- 2	N	0	0	0	0	0
10	64.4 +/- 3.1	73.7 +/- 2.1	Y	0.4 +/- 0.1	1.3 +/- 0.3	1.7 +/- 0.2	2.5 +/- 0.5	2.4 +/- 0.3
Mice	Human CD45+ cells (% +/- S.D.)	Human T cells (% +/- S.D.)	HIV-1 positive mice	Week 1	Week 2	Week 3	Week 6	Week 12		% of Protection
1	64.2 +/- 2.1	73.8 +/- 2.4	N	0	0	0	0	0
2	62.4 +/- 2.4	75.3 +/- 2.1	N	0	0	0	0	0
3	62.8 +/- 1.9	73.5 +/- 1.9	N	0	0	0	0	0
4	64.6 +/- 1.8	75.6 +/- 2.3	N	0	0	0	0	0
5	63.7 +/- 2.3	74.4 +/- 2	N	0	0	0	0	0	ED3: TDF 13800 nM + FTC 1650 nM + C5A 99000 nM	1
6	62.9 +/- 2.1	75.6 +/- 2.1	N	0	0	0	0	0
7	64.1 +/- 1.7	73.7 +/- 2.4	N	0	0	0	0	0
8	65.2 +/- 2.2	75.2 +/- 2.2	N	0	0	0	0	0
9	63.7 +/- 1.9	74.3 +/- 2.1	N	0	0	0	0	0
10	62.8 +/- 1.6	73.9 +/- 1.9	N	0	0	0	0	0
