# Supplementary material for: Acute antagonism in three-drug combinations for vaginal HIV prevention in humanized mice
Source: Sci Rep. 2023 Mar 21;13:4594. doi: 10.1038/s41598-023-31695-5 (PMC10030891; doi:10.1038/s41598-023-31695-5)
Supplement: Supplementary file 5 — Supplementary Information 5. [file 41598_2023_31695_MOESM5_ESM.xlsx]

## Sheet: SD 4
Supplementary Data 4
				[Plasma Viral RNA] (10^5 copies/mL) +/- SD
Mice	Human CD45+ cells (% +/- S.D.)	Human T cells (% +/- S.D.)	HIV-1 positive mice	Week 1	Week 2	Week 3	Week 6	Week 12		% of Protection
1	65.3 +/- 1.4	73.3 +/- 2.1	N	0	0	0	0	0
2	67.1 +/- 1.5	71.2 +/- 2.4	N	0	0	0	0	0
3	67.9 +/- 1.3	75.4 +/- 1.8	N	0	0	0	0	0
4	66.4 +/- 1.8	73.9 +/- 2.2	Y	0.4 +/- 0.1	1.2 +/- 0.4	1.5 +/- 0.4	2.3 +/- 0.5	2.2 +/- 0.4
5	65.8 +/- 1.6	72.5 +/- 1.8	Y	0.6 +/- 0.3	1.1 +/- 0.3	1.4 +/- 0.4	2.2 +/- 0.4	2.3 +/- 0.3	ED4: TDF 3067 nM + FTC 367 nM + EVG 67 nM	0.5
6	67.2 +/- 1.5	74.1 +/- 1.9	N	0	0	0	0	0
7	68.1 +/- 1.4	72.7 +/- 2.3	Y	0.5 +/- 0.2	1.1 +/- 0.2	1.3 +/- 0.3	2.3 +/- 0.4	2.2 +/- 0.2
8	66.7 +/- 1.7	74.5 +/- 2.1	Y	0.6 +/- 0.2	1.3 +/- 0.4	1.5 +/- 0.5	2.4 +/- 0.3	2.3 +/- 0.4
9	66.9 +/- 1.4	75.6 +/- 1.7	N	0	0	0	0	0
10	63.8 +/- 1.6	73.7 +/- 1.4	Y	0.5 +/- 0.2	1.1 +/- 0.3	1.4 +/- 0.3	2.3 +/- 0.2	2.4 +/- 0.4
Mice	Human CD45+ cells (% +/- S.D.)	Human T cells (% +/- S.D.)	HIV-1 positive mice	Week 1	Week 2	Week 3	Week 6	Week 12		% of Protection
1	64.5 +/- 1.7	74.3 +/- 1.9	N	0	0	0	0	0
2	67.3 +/- 1.4	72.9 +/- 2.3	N	0	0	0	0	0
3	63.7 +/- 1.2	75.2 +/- 2.4	Y	0.4 +/- 0.1	1.3 +/- 0.3	1.6 +/- 0.3	2.2 +/- 0.4	2.1 +/- 0.3
4	64.2 +/- 1.6	72.8 +/- 1.7	N	0	0	0	0	0
5	65.6 +/- 1.5	73.6 +/- 2.1	N	0	0	0	0	0	ED5: TDF 6900 nM + FTC 367 nM + EVG 150 nM	0.8
6	63.6 +/- 2.1	75.2 +/- 1.7	N	0	0	0	0	0
7	65.3 +/- 1.7	73.6 +/- 2.2	N	0	0	0	0	0
8	66.1 +/- 2.3	74.3 +/- 1.9	Y	0.5 +/- 0.2	1.1 +/- 0.3	1.5 +/- 0.5	2.3 +/- 0.5	2.4 +/- 0.4
9	62.9 +/- 2.2	75.1 +/- 2.6	N	0	0	0	0	0
10	64.3 +/- 1.5	72.9 +/- 2.3	N	0	0	0	0	0
Mice	Human CD45+ cells (% +/- S.D.)	Human T cells (% +/- S.D.)	HIV-1 positive mice	Week 1	Week 2	Week 3	Week 6	Week 12		% of Protection
1	62.8 +/- 1.6	73.6 +/- 1.8	Y	0.5 +/- 0.2	1.1 +/- 0.3	1.4 +/- 0.3	2.1 +/- 0.3	2 +/- 0.4
2	65.1 +/- 2.1	75.1 +/- 1.9	Y	0.4 +/- 0.2	1.2 +/- 0.4	1.5 +/- 0.4	2.2 +/- 0.3	2.3 +/- 0.4
3	63.5 +/- 1.7	73.5 +/- 2.3	N	0	0	0	0	0
4	64.2 +/- 1.4	71.9 +/- 1.4	Y	0.4 +/- 0.2	1.3 +/- 0.4	1.5 +/- 0.3	2.2 +/- 0.3	2.2 +/- 0.3
5	63.9 +/- 1.9	75.2 +/- 2.4	Y	0.6 +/- 0.2	1.2 +/- 0.3	1.4 +/- 0.2	2.1 +/- 0.4	2.2 +/- 0.3	ED6: TDF 767 nM + FTC 92 nM + EVG 17 nM	0.1
6	65.2 +/- 2.2	72.7 +/- 1.8	Y	0.6 +/- 0.3	1.3 +/- 0.2	1.5 +/- 0.4	2.2 +/- 0.3	2.3 +/- 0.5
7	64.3 +/- 1.6	73.3 +/- 1.6	Y	0.5 +/- 0.2	1.2 +/- 0.3	1.4 +/- 0.3	2.3 +/- 0.3	2.2 +/- 0.3
8	62.7 +/- 2.1	72.6 +/- 2.5	Y	0.6 +/- 0.2	1.4 +/- 0.3	1.6 +/- 0.4	2.4 +/- 0.4	2.3 +/- 0.3
9	66.2 +/- 1.5	73.7 +/- 2.2	Y	0.4 +/- 0.1	1.2 +/- 0.3	1.4 +/- 0.2	2.2 +/- 0.3	2.3 +/- 0.4
10	63.8 +/- 1.8	74.1 +/- 2.5	Y	0.5 +/- 0.2	1.3 +/- 0.4	1.5 +/- 0.3	2.4 +/- 0.5	2.3 +/- 0.4
Mice	Human CD45+ cells (% +/- S.D.)	Human T cells (% +/- S.D.)	HIV-1 positive mice	Week 1	Week 2	Week 3	Week 6	Week 12		% of Protection
1	62.5 +/- 2.2	75.2 +/- 2.3	N	0	0	0	0	0
2	65.4 +/- 1.8	73.7 +/- 1.7	Y	0.4 +/- 0.2	1.3 +/- 0.3	1.5 +/- 0.3	2.2 +/- 0.4	2.3 +/- 0.5
3	62.9 +/- 2.1	74.4 +/- 2.5	N	0	0	0	0	0
4	63.3 +/- 1.9	72.9 +/- 2.1	N	0	0	0	0	0
5	65.1 +/- 2.4	75.2 +/- 2.6	N	0	0	0	0	0	ED1: FTC 367 nM + EVG 67 nM	0.8
6	64.4 +/- 1.7	73.9 +/- 1.9	Y	0.5 +/- 0.2	1.4 +/- 0.4	1.6 +/- 0.3	2.4 +/- 0.4	2.3 +/- 0.3
7	65.8 +/- 2.4	74.4 +/- 2.4	N	0	0	0	0	0
8	66.1 +/- 2.3	73.3 +/- 1.8	N	0	0	0	0	0
9	63.8 +/- 2.1	76.1 +/- 2.3	N	0	0	0	0	0
10	64.1 +/- 1.8	72.8 +/- 2.5	N	0	0	0	0	0
Mice	Human CD45+ cells (% +/- S.D.)	Human T cells (% +/- S.D.)	HIV-1 positive mice	Week 1	Week 2	Week 3	Week 6	Week 12		% of Protection
1	64.2 +/- 2.3	73.5 +/- 2.4	N	0	0	0	0	0
2	62.9 +/- 1.8	74.5 +/- 1.9	N	0	0	0	0	0
3	63.9 +/- 2.2	72.8 +/- 2.1	N	0	0	0	0	0
4	66.1 +/- 2.1	73.3 +/- 2.3	N	0	0	0	0	0
5	63.6 +/- 1.9	71.8 +/- 2.4	N	0	0	0	0	0	ED2: FTC 825 nM + EVG 150 nM	1
6	64.2 +/- 1.6	74.4 +/- 2.5	N	0	0	0	0	0
7	65.2 +/- 2.4	72.6 +/- 1.8	N	0	0	0	0	0
8	64.4 +/- 2.3	74.7 +/- 2.2	N	0	0	0	0	0
9	65.1 +/- 2.7	73.5 +/- 1.9	N	0	0	0	0	0
10	62.9 +/- 1.8	72.9 +/- 2.5	N	0	0	0	0	0
Mice	Human CD45+ cells (% +/- S.D.)	Human T cells (% +/- S.D.)	HIV-1 positive mice	Week 1	Week 2	Week 3	Week 6	Week 12		% of Protection
1	63.7 +/- 2.2	73.7 +/- 2.4	N	0	0	0	0	0
2	65.5 +/- 2.5	75.5 +/- 3.1	N	0	0	0	0	0
3	64.1 +/- 1.6	72.4 +/- 1.9	Y	0.5 +/- 0.2	1.2 +/- 0.3	1.4 +/- 0.2	2.5 +/- 0.4	2.4 +/- 0.3
4	62.3 +/- 2.1	74.2 +/- 2.2	Y	0.6 +/- 0.2	1.4 +/- 0.3	1.5 +/- 0.3	2.3 +/- 0.5	2.4 +/- 0.3
5	64.4 +/- 2.3	71.9 +/- 2.3	Y	0.4 +/- 0.1	1.3 +/- 0.2	1.6 +/- 0.3	2.4 +/- 0.3	2.5 +/- 0.4	ED4: TDF 3067 nM + FTC 367 nM + C5A 22000 nM	0.5
6	66.1 +/- 2.4	74.4 +/- 2.2	N	0	0	0	0	0
7	63.3 +/- 1.8	75.1 +/- 1.8	N	0	0	0	0	0
8	62.6 +/- 1.9	73.7 +/- 2.5	Y	0.4 +/- 0.2	1.3 +/- 0.2	1.5 +/- 0.3	2.4 +/- 0.4	2.4 +/- 0.3
9	65.7 +/- 2.7	72.3 +/- 2.1	Y	0.5 +/- 0.1	1.4 +/- 0.3	1.6 +/- 0.4	2.5 +/- 0.5	2.6 +/- 0.4
10	63.6 +/- 2.2	73.7 +/- 2.3	N	0	0	0	0	0
Mice	Human CD45+ cells (% +/- S.D.)	Human T cells (% +/- S.D.)	HIV-1 positive mice	Week 1	Week 2	Week 3	Week 6	Week 12		% of Protection
1	64.6 +/- 2.3	72.6 +/- 2.5	N	0	0	0	0	0
2	62.9 +/- 1.8	75.2 +/- 3.3	Y	0.4 +/- 0.2	1.2 +/- 0.3	1.4 +/- 0.3	2.2 +/- 0.4	2.2 +/- 0.3
3	66.1 +/- 2.1	73.3 +/- 2.1	Y	0.5 +/- 0.2	1.4 +/- 0.3	1.6 +/- 0.2	2.4 +/- 0.4	2.5 +/- 0.4
4	63.2 +/- 2.4	74.2 +/- 2.4	Y	0.3 +/- 0.1	1.3 +/- 0.4	1.5 +/- 0.4	2.3 +/- 0.5	2.4 +/- 0.4
5	65.2 +/- 1.9	72.8 +/- 1.8	Y	0.4 +/- 0.2	1.3 +/- 0.2	1.5 +/- 0.3	2.4 +/- 0.2	2.3 +/- 0.4	ED4: TDF 767 nM + FTC 92 nM + C5A 5500 nM	0.2
6	62.8 +/- 2	73.4 +/- 2.2	N	0	0	0	0	0
7	62.6 +/- 2.3	72.9 +/- 1.9	Y	0.5 +/- 0.2	1.4 +/- 0.3	1.6 +/- 0.4	2.3 +/- 0.4	2.4 +/- 0.5
8	65.2 +/- 1.7	73.1 +/- 2.4	Y	0.5 +/- 0.3	1.2 +/- 0.3	1.4 +/- 0.2	2.2 +/- 0.4	2.3 +/- 0.3
9	62.8 +/- 2.2	74.2 +/- 2.7	Y	0.4 +/- 0.1	1.3 +/- 0.2	1.5 +/- 0.3	2.4 +/- 0.3	2.3 +/- 0.4
10	65.3 +/- 2.5	73.6 +/- 2.5	Y	0.3 +/- 0.1	1.4 +/- 0.3	1.6 +/- 0.3	2.5 +/- 0.5	2.4 +/- 0.4
Mice	Human CD45+ cells (% +/- S.D.)	Human T cells (% +/- S.D.)	HIV-1 positive mice	Week 1	Week 2	Week 3	Week 6	Week 12		% of Protection
1	62.4 +/- 1.7	74.1 +/- 2.6	Y	0.4 +/- 0.2	1.3 +/- 0.4	1.5 +/- 0.4	2.2 +/- 0.5	2.2 +/- 0.3
2	65.1 +/- 2.4	72.9 +/- 2.1	Y	0.3 +/- 0.1	1.2 +/- 0.3	1.4 +/- 0.3	2.1 +/- 0.3	2.2 +/- 0.3
3	63.4 +/- 2.1	73.3 +/- 1.8	Y	0.5 +/- 0.2	1.2 +/- 0.4	1.4 +/- 0.3	2.3 +/- 0.4	2.4 +/- 0.4
4	66.2 +/- 2.5	75.2 +/- 2.4	Y	0.4 +/- 0.1	1.3 +/- 0.3	1.5 +/- 0.3	2.5 +/- 0.5	2.4 +/- 0.3
5	62.7 +/- 1.9	72.7 +/- 2.2	N	0	0	0	0	0	ED5: TDF 383 nM + FTC 46 nM + C5A 2750 nM	0.1
6	64.4 +/- 2.3	74.4 +/- 1.9	Y	0.5 +/- 0.2	1.2 +/- 0.3	1.5 +/- 0.3	2.3 +/- 0.4	2.4 +/- 0.3
7	62.9 +/- 1.8	73.5 +/- 2.3	Y	0.6 +/- 0.2	1.4 +/- 0.3	1.6 +/- 0.4	2.5 +/- 0.3	2.4 +/- 0.4
8	63.9 +/- 2.2	75.2 +/- 2.3	Y	0.5 +/- 0.2	1.4 +/- 0.4	1.4 +/- 0.3	2.4 +/- 0.2	2.3 +/- 0.4
9	65.2 +/- 2.4	72.7 +/- 2.4	Y	0.5 +/- 0.1	1.3 +/- 0.3	1.5 +/- 0.3	2.5 +/- 0.4	2.5 +/- 0.3
10	62.7 +/- 2.1	73.3 +/- 2.5	Y	0.6 +/- 0.3	1.2 +/- 0.3	1.6 +/- 0.4	2.3 +/- 0.3	2.2 +/- 0.3
Mice	Human CD45+ cells (% +/- S.D.)	Human T cells (% +/- S.D.)	HIV-1 positive mice	Week 1	Week 2	Week 3	Week 6	Week 12		% of Protection
1	64.1 +/- 2.3	73.5 +/- 2.4	N	0	0	0	0	0
2	62.9 +/- 1.8	71.9 +/- 2.3	N	0	0	0	0	0
3	65.1 +/- 2.1	74.2 +/- 1.8	N	0	0	0	0	0
4	62.3 +/- 1.9	73.8 +/- 2.1	Y	0.3 +/- 0.1	1.2 +/- 0.3	1.5 +/- 0.3	2.2 +/- 0.3	2.3 +/- 0.3
5	63.4 +/- 2.4	75.5 +/- 3.2	N	0	0	0	0	0	ED1: FTC 367 nM + C5A 22000 nM	0.8
6	63.9 +/- 2.5	72.7 +/- 2.5	N	0	0	0	0	0
7	62.8 +/- 1.5	73.5 +/- 2.2	N	0	0	0	0	0
8	65.2 +/- 2.2	74.1 +/- 1.9	N	0	0	0	0	0
9	63.6 +/- 2.1	72.6 +/- 2.1	Y	0.4 +/- 0.2	1.4 +/- 0.3	1.6 +/- 0.3	2.4 +/- 0.4	2.3 +/- 0.2
10	62.6 +/- 1.8	75.2 +/- 2.6	N	0	0	0	0	0
Mice	Human CD45+ cells (% +/- S.D.)	Human T cells (% +/- S.D.)	HIV-1 positive mice	Week 1	Week 2	Week 3	Week 6	Week 12		% of Protection
1	62.7 +/- 2.4	72.8 +/- 3.1	N	0	0	0	0	0
2	65.3 +/- 2.1	74.1 +/- 2.3	N	0	0	0	0	0
3	64.1 +/- 1.6	73.3 +/- 2.1	N	0	0	0	0	0
4	61.8 +/- 2.2	71.7 +/- 1.8	N	0	0	0	0	0
5	63.6 +/- 1.9	73.6 +/- 2.4	N	0	0	0	0	0	ED2: FTC 92 nM + C5A 5500 nM	1
6	64.4 +/- 2.5	72.9 +/- 2.3	N	0	0	0	0	0
7	62.2 +/- 2.1	75.2 +/- 2.5	N	0	0	0	0	0
8	65.4 +/- 2.4	73.8 +/- 2.2	N	0	0	0	0	0
9	63.5 +/- 2.2	74.1 +/- 1.9	N	0	0	0	0	0
10	62.9 +/- 1.8	72.7 +/- 3	N	0	0	0	0	0
