# Supplementary material for: Acute antagonism in three-drug combinations for vaginal HIV prevention in humanized mice
Source: Sci Rep. 2023 Mar 21;13:4594. doi: 10.1038/s41598-023-31695-5 (PMC10030891; doi:10.1038/s41598-023-31695-5)
Supplement: Supplementary file 6 — Supplementary Information 6. [file 41598_2023_31695_MOESM6_ESM.xlsx]

## Sheet: SD 5
Supplementary Data 5
	CI Plot Datasets
	TDF-FTC
	Fa	CI
	0.0025	4.46044
	0.5	1.32575
	0.7	1.98572
	0.99	2.47975
	TDF-FTC-EVG
	Fa	CI
	0.1	2.08117
	0.3	2.50947
	0.5	3.70378
	0.6	4.78713
	0.8	5.03626
	0.99	3.20207
	TDF-FTC-C5A
	Fa	CI
	0.1	0.89683
	0.2	1.37761
	0.4	1.99985
	0.5	3.51877
	0.7	4.02786
	0.99	3.78815
	DRI Plot Datasets
	TDF-FTC-EVG
	Fa	TDF	FTC	EVG
	0.1	3.3495	0.79217	1.92213
	0.3	2.47247	0.64641	1.79207
	0.5	1.5775	0.43685	1.28086
	0.6	1.18211	0.33714	1.02556
	0.8	1.0454	0.31957	1.05212
	0.99	1.31743	0.50531	2.15499
	TDF-FTC-C5A
	Fa	TDF	FTC	C5A
	0.1	6.70775	1.58433	8.57891
	0.2	4.23098	1.0597	5.06093
	0.4	2.80809	0.75746	3.09085
	0.5	1.5775	0.43685	1.67866
	0.7	1.34257	0.39506	1.33021
	0.99	1.31743	0.50531	0.95228
